# Supplementary material for: The biosynthesis, degradation, and function of cell wall β‐xylosylated xyloglucan mirrors that of arabinoxyloglucan
Source: New Phytol. 2023 Oct 12;240(6):2353–71. doi: 10.1111/nph.19305 (PMC10952531; doi:10.1111/nph.19305)
Supplement: Supplementary file 2 — Dataset S2 Unrooted maximum‐likelihood phylogeny of GT47‐A sequences from a range of asterid and nonasterid species, raw tree. [file NPH-240-2353-s003.tree]

(Actinidia09510.t1:0.0360608129,((((((((((((((((Actinidia07027.t1:0.1383852230,(VcGT47-A10:0.0174044134,VmGT47-A3:0.0069641329)100:0.1274119927)100:0.0374966426,TEA013852.1:0.1085545781)100:0.0610831479,Hyque.16G049900.1.p:0.2004202963)100:0.0690923782,((((((Am06g31410.P01:0.0511262395,Am06g27440.P01:0.0746575590)100:0.1457184660,(MgNONTOL.D1992.1.p:0.0911396383,(TEY89928.1:0.0264100146,TEY64245.1:0.0171420469)100:0.3522749635)100:0.1273848944)100:0.0344183803,Oeu053901.1:0.1623119260)99:0.0202296293,Oeu046390.1:0.1648396151)99:0.0455580807,(CDP09068.1:0.1806273977,CrGT47-A2:0.2068609234)76:0.0424182192)96:0.0510424893,(((DCAR_018913:0.3059720374,(Lsat_1_v5_gn_5_170001.1:0.3861821823,EuXLT2_5:0.2310756068)100:0.0527616357)100:0.0621337829,Solyc03g115750.1.1:0.2180305878)75:0.0475106620,EpXLT2_7:0.2276883758)59:0.0000027186)96:0.0564125809)100:0.1083737286,AT2G29040:0.4302429953)99:0.0530104964,(((((Actinidia35921.t1:0.3118231634,((TEA010607.1:0.0057947162,TEA010587.1:0.0086409998)100:0.0295587863,(TEA009070.1:0.0074441624,TEA032015.1:0.0141759895)100:0.0297288817)100:0.1816070932)80:0.0468432587,(((Actinidia35922.t1:0.1483642831,Actinidia32960.t1:0.2300972022)100:0.0692774994,(VcGT47-A6:0.0128930549,VmGT47-A6:0.0113148405)100:0.2348298467)100:0.0952316218,TEA032371.1:0.2809194766)100:0.0783543877)78:0.0197918514,AsGT47-A4:0.2540287226)96:0.0548168137,((Am05g12310.P01:0.3406538731,((AT2G32750:0.2108256993,AT2G32740:0.3530237836)100:0.3471505902,(AT4G13990:0.4607995638,AT2G31990:0.5827835699)96:0.0880537460)98:0.0778858090)88:0.0521676642,((DCAR_030738:0.1434430788,DCAR_030737:0.2959061364)100:0.1864126366,DCAR_027481:0.4762301460)99:0.1415464241)90:0.0480849094)61:0.0352764431,(Hyque.15G095200.1.p:0.2256893083,(EuXLT2_6:0.2611329887,EuXLT2_8:0.3352458649)100:0.1620719633)99:0.0602029496)99:0.0739357399)99:0.1004617060,(Aqcoe2G221900.1.p:0.1838329805,Aqcoe2G221800.1.p:0.2163652372)100:0.1510663727)100:0.1997835221,(((((((((((((((((Actinidia02013.t1:0.1704601119,EuXLT2_7:0.2167866805)88:0.0249377556,(Hyque.11G119600.1.p:0.1339717059,Lsat_1_v5_gn_6_6380.1:0.2737385379)89:0.0366857514)55:0.0114157552,((TEA024677.1:0.1178193541,VmGT47-A15:0.1986605341)84:0.0179522508,(AsGT47-A16:0.0385532449,AsGT47-A17:0.0401271699)100:0.1038309446)86:0.0361819265)84:0.0387002070,(Aqcoe5G428500.1.p:0.2611514328,DCAR_004644:0.1911400814)98:0.0591574059)82:0.0216762174,EpXLT2_8:0.2302451708)75:0.0169546279,(Am02g28740.P01:0.1908176152,((AT1G63450:0.1878593675,AT5G41250:0.2618009437)100:0.2257682176,TEY25592.1:0.4027357069)89:0.0465287580)91:0.0842983576)67:0.0298786562,(CDP09750.1:0.1284057300,CrGT47-A3:0.2343483806)96:0.0421240108)72:0.1004994553,Solyc12g056260.1.1:0.1600146115)60:0.0678718841,Solyc08g080930.1.1:0.0301589558)100:0.9037521813,((((((((Actinidia12011.t1:0.0831770895,(VcGT47-A8:0.0281029947,VmGT47-A7:0.0077327315)100:0.2474022000)95:0.0165045765,AsGT47-A12:0.0802695211)93:0.0190616651,TEA030255.1:0.1169363421)100:0.0962279126,Hyque.13G029300.1.p:0.2026297872)100:0.0605855925,(((((((Am08g23980.P01:0.3292402531,(Am06g38110.P01:0.1874913385,(MgNONTOL.H0428.1.p:0.1852367590,((TEY63419.1:0.0297360550,TEY89829.1:0.0661988794)100:0.1202021517,TEY43523.1:0.1328429451)100:0.1211052216)100:0.0923357234)100:0.0948984456)100:0.0406921843,(MgNONTOL.L0175.1.p:0.1870836820,(TEY33046.1:0.0331658709,(TEY12903.1:0.0000023528,TEY66369.1:0.0058023739)100:0.0421213097)100:0.3296502277)100:0.0666612252)100:0.0627030023,Oeu011603.1:0.1542087947)100:0.0985944748,((CDP02546.1:0.2306076043,CrGT47-A7:0.2366201080)100:0.0759901516,EpXLT2_5:0.2811257214)100:0.0384077320)81:0.0372721006,Solyc02g092840.1.1:0.2803959652)99:0.0820072138,EuXLT2_2:0.1896538906)97:0.0575250487,(DCAR_025763:0.3440770462,Lsat_1_v5_gn_2_85421.1:0.3304624854)78:0.0366537188)100:0.0877997806)100:0.0655821308,(((((Actinidia36453.t1:0.0396535680,Actinidia12010.t1:0.3364318281)100:0.1448962823,(((VcGT47-A2:0.0146199948,VmGT47-A11:0.0394109359)100:0.1352926197,((((VcGT47-A7:0.0179703930,VmGT47-A12:0.0246091290)100:0.1659713542,(VmGT47-A8:0.1449674175,VmGT47-A9:0.1605010097)100:0.0346676501)100:0.0540880070,VmGT47-A4:0.2226346550)63:0.0212097743,VmGT47-A13:0.1349889927)15:0.0096080294)56:0.0338677569,(VcGT47-A5:0.0000027681,VmGT47-A10:0.0245529165)100:0.2236873193)100:0.0902421648)56:0.0275875043,(TEA030230.1:0.1347998962,(AsGT47-A8:0.0918793621,AsGT47-A9:0.1962997139)99:0.0382207801)58:0.0144385894)100:0.1453996323,VcGT47-A9:0.3235014991)100:0.0945420135,((((((((Am03g00430.P01:0.0867409500,EpXLT2_2:0.2514630013)92:0.0544014450,(MgNONTOL.M0087.1.p:0.1463440550,(TEY82048.1:0.1504900070,TEY26479.1:0.1473083833)100:0.1373101795)99:0.0651719645)93:0.0461642025,Oeu051393.1:0.1482712162)81:0.0183390791,((Am03g17900.P01:0.0000023528,Am03g17900.P02:0.0000023528)100:0.3740039003,Oeu033554.2:0.1471283045)96:0.0553960609)99:0.0413577997,(CDP17458.1:0.2606352626,CrGT47-A6:0.1741411289)83:0.0732868519)73:0.0245653868,Solyc07g044960.1.1:0.2901325714)74:0.0433427942,Solyc07g049610.1.1:0.4012900369)100:0.1765259712,(((((Am08g23990.P01:0.0000021157,Am08g23990.P03:0.0000023528)100:0.1657324127,((TEY33047.1:0.0187338441,(TEY66368.1:0.0000023528,TEY12904.1:0.0065136006)100:0.0251885908)100:0.0753699502,TEY33048.1:0.2302172070)100:0.1964355912)42:0.0308477239,(MgNONTOL.H0426.1.p:0.1445105770,TEY89830.1:0.3193129033)94:0.0446710980)100:0.0705882309,(Oeu013271.1:0.0549676338,Oeu011604.1:0.0709098397)100:0.1349920491)100:0.0880670276,((((CDP02554.1:0.1464889080,CDP02552.1:0.2322575912)100:0.2339800428,(CDP02549.1:0.2609294585,(CDP02550.1:0.1202075672,CDP16606.1:0.2739269664)100:0.1701755583)100:0.1096456700)99:0.0298655114,CrGT47-A5:0.2631577995)90:0.0415527577,EpXLT2_4:0.3502057348)94:0.0262994712)100:0.0861807001)100:0.0590218733)100:0.0720954269)100:0.0743246426,(((((((Actinidia13527.t1:0.1229002390,TEA014824.1:0.0859547378)79:0.0127039628,AsGT47-A15:0.1412789151)91:0.0215456259,(VcGT47-A13:0.0125570704,VmGT47-A16:0.0292959155)100:0.1058168204)100:0.0395884223,((((((((Am01g04980.P01:0.1670815535,(TEY86258.1:0.0277479444,(TEY81500.1:0.0031344314,TEY15577.1:0.0036283074)100:0.0434298018)100:0.2017701529)100:0.0486636208,MgNONTOL.F0436.1.p:0.2641259160)100:0.0399444207,(Oeu030164.1:0.0431437743,Oeu039219.2:0.0651374099)100:0.0909114480)100:0.0845194449,EpXLT2_1:0.2259945556)98:0.0351269223,(CDP05281.1:0.1828840955,CrGT47-A4:0.1254287285)100:0.0468202142)100:0.0538609578,DCAR_018132:0.2579646087)90:0.0094093354,EuXLT2_1:0.1764695647)91:0.0246140262,Lsat_1_v5_gn_2_129780.1:0.2337385913)93:0.0267333155)89:0.0422244757,Hyque.07G143300.1.p:0.1431566949)100:0.0599211375,AT5G62220:0.2899112900)90:0.0508080103,Aqcoe7G060400.1.p:0.1996442386)90:0.0569207294)100:0.3124382788,(LOC_Os04g48480.1:0.3626855973,LOC_Os06g23420.1:0.3590828431)100:0.2539097309)100:0.5138862888)67:0.1483968830,((Aqcoe1G155300.1.p:0.2617525267,(AT1G68470:0.3680113425,Solyc02g014140.1.1:0.3507398095)88:0.0577222118)81:0.0423589420,AsGT47-A1:0.2203748341)100:0.5948011238)94:0.0758582043,((((((Am05g22650.P01:0.2387974111,Am03g15540.P01:0.1834085334)86:0.0324381528,(((((CDP09920.1:0.0721171814,Solyc08g079040.1.1:0.1008112357)87:0.0142062669,CrGT47-A8:0.1210518057)99:0.0201738704,Oeu011658.1:0.1087237320)100:0.0210502808,DCAR_004927:0.2023401017)88:0.0287295848,MgNONTOL.A0872.1.p:0.1274222767)85:0.0218841722)88:0.0329573512,(TEY83480.1:0.0214048008,TEY55382.1:0.0123480800)100:0.1961243766)89:0.0251796333,((Aqcoe7G079100.1.p:0.3105794498,((TEA007059.1:0.1457551332,Lsat_1_v5_gn_6_1901.1:0.2513444614)61:0.0290331495,(VcGT47-A3:0.0139883472,VmGT47-A14:0.0142118105)100:0.1646248408)70:0.0280638769)32:0.0198726673,(Hyque.11G103000.1.p:0.1353082819,AsGT47-A14:0.1562645519)47:0.0198530361)44:0.0366854819)96:0.1303657802,AT4G22580:0.1660120468)96:0.1290971579,LOC_Os10g40559.1:0.5133597162)100:1.0133843805)99:0.2138216211,(LOC_Os12g38450.1:0.4453568796,LOC_Os12g12290.1:0.8233907965)97:0.1659705912)76:0.0770618974,(LOC_Os10g32110.1:0.3996604190,LOC_Os10g32080.1:0.5479214333)97:0.0945895940)78:0.0472339230,(LOC_Os10g32170.1:0.0201534252,LOC_Os10g32160.1:0.0406287003)100:0.3685460596)84:0.0932095275,LOC_Os03g05070.1:0.4437656286)82:0.0415603367,LOC_Os03g05060.1:0.4449391717)84:0.0772863414)100:0.0969614000,LOC_Os03g05110.1:0.1449757175)99:0.0444068471,EuXLT2_4:0.1814705048)96:0.0350032391,EuXLT2_3:0.0386570156)92:0.0206501119,((((Am03g16890.P01:0.0506584471,(TEY78950.1:0.0067194610,TEY72568.1:0.0213450094)100:0.0551383160)38:0.0070587327,((Am01g39590.P01:0.0664283108,MgNONTOL.D0502.1.p:0.0986467743)45:0.0099006415,Oeu052084.1:0.0618283270)45:0.0060291643)93:0.0140928955,(CrGT47-A1:0.0511967781,EpXLT2_6:0.0779532664)100:0.0382168931)88:0.0134358641,((AT2G20370:0.0934256179,(Lsat_1_v5_gn_5_181120.1:0.0298887051,(Lsat_1_v5_gn_9_11581.1:0.0000027918,Lsat_1_v5_gn_9_11561.1:0.0069695442)100:0.2616874534)99:0.0397780977)90:0.0304115467,(DCAR_000570:0.0457686313,DCAR_012593:0.0871646320)100:0.0327549196)91:0.0195973135)74:0.0095769122)73:0.0136417153,(Aqcoe5G013300.1.p:0.0868939593,(Hyque.04G158800.1.p:0.0712926245,Hyque.16G081000.1.p:0.0497240690)100:0.0363886212)78:0.0093523826)83:0.0082133821,AsGT47-A2:0.0317931920)83:0.0102145560,AsGT47-A3:0.0371970093)78:0.0066802249,TEA015297.1:0.0806507834)76:0.0061251602,(VcGT47-A1:0.0089547455,VmGT47-A2:0.0029656531)100:0.0540116571);
