# Supplementary material for: The biosynthesis, degradation, and function of cell wall β‐xylosylated xyloglucan mirrors that of arabinoxyloglucan
Source: New Phytol. 2023 Oct 12;240(6):2353–71. doi: 10.1111/nph.19305 (PMC10952531; doi:10.1111/nph.19305)
Supplement: Supplementary file 4 — Table S1 Genomic data sources. Table S2 De novo‐synthesised coding sequences for Golden Gate assembly. Table S3 PCR primers used to amplify DNA parts for Golden Gate assembly. Table S4 Exo‐glycosidases used in this work. Table S5 1H and 13C NMR assignments for XUXG oligosaccharide. Table S6 Kinetic parameters for BoGH43A/B activity on para‐nitrophenyl glycosides. Please note: Wiley is not responsible for the content or functionality of any Supporting Information supplied by the authors. Any queries (other than missing material) should be directed to the New Phytologist Central Office. [file NPH-240-2353-s004.xlsx]

## Sheet: Article information
Article title: The biosynthesis, degradation, and function of β-xylosylated xyloglucan mirrors that of arabinoxyloglucan Authors: Louis F. L. Wilson, Stefanie Neun, Li Yu, Theodora Tryfona, Katherine Stott, Florian Hollfelder, Paul Dupree Article acceptance date: 02 September 2023 Article title: The biosynthesis, degradation, and function of β-xylosylated xyloglucan mirrors that of arabinoxyloglu…

## Sheet: Table S1
Table S1 Genomic data sources. Predicted protein sequences (primary transcripts only) were downloaded from the listed genomic data sources. For species marked with an asterisk, only nucleotide sequences were available.
	Prefix	Species	Variety/cultivar	Common name	Version	Source	Citation
Non-asterid
	Aqcoe	Aquilegia coerulea		Colorado blue columbine	V 3.1	https://phytozome-next.jgi.doe.gov/	Filiault et al., 2018
	AT	Arabidopsis thaliana	Columbia		TAIR10	https://phytozome-next.jgi.doe.gov/	Lamesch et al., 2012
	LOC_Os	Oryza sativa ssp. japonica		Japonica rice	V7.0	https://phytozome-next.jgi.doe.gov/	Ouyang et al., 2017
Cornales
	Hyque	Hydrangea quercifolia		oakleaf hydrangea	V1.1	https://phytozome-next.jgi.doe.gov/
Ericales
	Actinidia	Actinidia chinensis	Hongyang	kiwi	v3	https://kiwifruitgenome.org/	Wu et al., 2019
	As	Argania spinosa (Sideroxylon spinosum)		argan		https://www.ncbi.nlm.nih.gov/genome	Khayi et al., 2020
	TEA	Camellia sinensis var. sinensis	cv. Shuchazao	tea		http://tpdb.shengxin.ren/	Xia et al., 2020
	Vc	Vaccinium corymbosum		blueberry		https://www.ncbi.nlm.nih.gov/genome
	Vm	Vaccinium macrocarpon		cranberry		https://www.ncbi.nlm.nih.gov/genome	Polashock et al., 2014
Campanulid
	DCAR	Daucus carota subsp. Carota		carrot	V2.0	https://phytozome-next.jgi.doe.gov/	Iorizzo et al., 2016
	Lsat	Lactuca sativa	cv. Salinas	lettuce	V8	https://lgr.genomecenter.ucdavis.edu/	Reyes-Chin-Wo et al., 2017
Garryales (lamiid)
	Eu	Eucommia ulmoides				https://www.ncbi.nlm.nih.gov/genome
Solanales (lamiid)
	Solyc	Solanum lycopersicum	cv. Heinz 1706		ITAG3.2	https://phytozome-next.jgi.doe.gov/	Sato et al., 2012
Boraginales (lamiid)
	Ep	Echium plantigineum		purple viper's bugloss		https://www.ncbi.nlm.nih.gov/genome	Tang et al., 2020
Gentianales (lamiid)
	Cr	Catharanthus roseus				https://www.ncbi.nlm.nih.gov/genome
	Cc	Coffea canephora		Robusta coffee		https://coffee-genome.org/	Denoeud et al., 2014
Lamiales (lamiid)
	Am	Antirrhinum majus	cv. JI7	snapdragon	v 2	http://bioinfo.sibs.ac.cn/Am/	Li et al., 2019
	MgNONTOL	Erythranthe guttata (Mimulus guttatus)	NONTOL	seep monkeyflower	V4.0	https://phytozome-next.jgi.doe.gov/
	Oeu	Olea europaea	var. sylvestris	oleaster (wild olive)	V1.0	https://phytozome-next.jgi.doe.gov/	Unver et al., 2017
	TEY	Salvia splendens	Var. Aoyunshenghuo	scarlet sage		https://www.ncbi.nlm.nih.gov/genome
References
Denoeud F, Carretero-Paulet L, Dereeper A, Droc G, Guyot R, Pietrella M, Zheng C, Alberti A, Anthony F, Aprea G, et al. 2014. The coffee genome provides insight into the convergent evolution of caffeine biosynthesis. Science 345: 1181–1184.
Dong A-X, Xin H-B, Li Z-J, Liu H, Sun Y-Q, Nie S, Zhao Z-N, Cui R-F, Zhang R-G, Yun Q-Z, et al. 2018. High-quality assembly of the reference genome for scarlet sage, Salvia splendens, an economically important ornamental plant. GigaScience 7: 1–10.
Filiault DL, Ballerini ES, Mandáková T, Aköz G, Derieg NJ, Schmutz J, Jenkins J, Grimwood J, Shu S, Hayes RD, et al. 2018. The Aquilegia genome provides insight into adaptive radiation and reveals an extraordinarily polymorphic chromosome with a unique history. eLife 7: e36426.
Iorizzo M, Ellison S, Senalik D, Zeng P, Satapoomin P, Huang J, Bowman M, Iovene M, Sanseverino W, Cavagnaro P, et al. 2016. A high-quality carrot genome assembly provides new insights into carotenoid accumulation and asterid genome evolution. Nature Genetics 2016 48:6 48: 657–666.
Khayi S, Azza NE, Gaboun F, Pirro S, Badad O, Claros MG, Lightfoot DA, Unver T, Chaouni B, Merrouch R, et al. 2020. First draft genome assembly of the Argane tree&nbsp;(Argania spinosa). F1000Research 2020 7:1310 7: 1310.
Lamesch P, Berardini TZ, Li D, Swarbreck D, Wilks C, Sasidharan R, Muller R, Dreher K, Alexander DL, Garcia-Hernandez M, et al. 2012. The Arabidopsis Information Resource (TAIR): improved gene annotation and new tools. Nucleic Acids Research 40: D1202–D1210.
Li M, Zhang D, Gao Q, Luo Y, Zhang H, Ma B, Chen C, Whibley A, Zhang Y, Cao Y, et al. 2019. Genome structure and evolution of Antirrhinum majus L. Nature Plants 2019 5:2 5: 174–183.
Ouyang S, Zhu W, Hamilton J, Lin H, Campbell M, Childs K, Thibaud-Nissen F, Malek RL, Lee Y, Zheng L, et al. 2007. The TIGR Rice Genome Annotation Resource: improvements and new features. Nucleic Acids Research 35: D883–D887.
Polashock J, Zelzion E, Fajardo D, Zalapa J, Georgi L, Bhattacharya D, Vorsa N. 2014. The American cranberry: First insights into the whole genome of a species adapted to bog habitat. BMC Plant Biology 14: 165.
Reyes-Chin-Wo S, Wang Z, Yang X, Kozik A, Arikit S, Song C, Xia L, Froenicke L, Lavelle DO, Truco M-J, et al. 2017. Genome assembly with in vitro proximity ligation data and whole-genome triplication in lettuce. Nature Communications 8: 14953.
Sato S, Tabata S, Hirakawa H, Asamizu E, Shirasawa K, Isobe S, Kaneko T, Nakamura Y, Shibata D, Aoki K, et al. 2012. The tomato genome sequence provides insights into fleshy fruit evolution. Nature 485: 635–641.
Tang CY, Li S, Wang YT, Wang X. 2020. Comparative genome/transcriptome analysis probes Boraginales’ phylogenetic position, WGDs in Boraginales, and key enzyme genes in the alkannin/shikonin core pathway. Molecular Ecology Resources 20: 228–241.
Unver T, Wu Z, Sterck L, Turktas M, Lohaus R, Li Z, Yang M, He L, Deng T, Escalante FJ, et al. 2017. Genome of wild olive and the evolution of oil biosynthesis. Proceedings of the National Academy of Sciences of the United States of America 114: E9413–E9422.
Wu H, Ma T, Kang M, Ai F, Zhang J, Dong G, Liu J. 2019. A high-quality Actinidia chinensis (kiwifruit) genome. Horticulture Research 6: 117.
Xia E, Tong W, Hou Y, An Y, Chen L, Wu Q, Liu Y, Yu J, Li F, Li R, et al. 2020. The Reference Genome of Tea Plant and Resequencing of 81 Diverse Accessions Provide Insights into Its Genome Evolution and Adaptation. Molecular Plant 13: 1013–1026.

## Sheet: Table S4
Table S4 Exo-glycosidases used in this work.
Name	Species	Activity	ID	GH family	Reference	Source	Concentration	μl added per 100 μl XyGOs	Termination
AfcA	Bifidobacterium bifidum	α1,2-fucosidase	GenBank: AAQ72464.1	GH95	Katayama et al., 2004	Novozymes	9.5 μM	1	3 kDa NanoSep
‘Meripilus giganteus (M giganteus) Fam35 lactase’		β-galactosidase*	GENESEQ: AAG62878	GH35	Schnorr et al., 2000	Novozymes	25 μM	1	3 kDa NanoSep
Abf51	Cellvibrio japonicus	α1,2/3-arabinofuranosidase	GenBank: AAK84947.1	GH51	Beylot et al., 2001	Gift of Harry Gilbert	20 μM	3	n/a
(CgGH3)	Chaetomium globosum	β1,2-xylosidase	Novozymes: NS39127	GH3	Tryfona et al., 2019	Novozymes	8 mg/ml	2	n/a
BoGH43A	Bacteroides ovatus ATCC 8483	α1,2-arabinofuranosidase/β1,2-xylosidase	GenBank: ALJ47681.1	GH43	Larsbrink et al., 2014; this work	Plasmid gift of Gideon Davies	1 mg/ml	1	n/a
YicI	Escherichia coli	α-xylosidase	GenBank: AAC76680.1; Megazyme: E-AXSEC	GH31	Okuyama et al., 2004	Megazyme	1 U/ml	1	precipitation in 60 % ethanol
(AnGH3)	Aspergillus niger	β1,4-glucosidase	Megazyme: E-BGLUC	GH3		Megazyme	40 U/ml	1	3 kDa NanoSep
*N.B. some commercially available GH35-family β-galactosidases preparations exhibit a contaminating XyGO trans-glycosylase activity (Tuomivaara et al., 2015), making them unsuitable for such experiments.
References
Beylot M-H, McKie VA, Voragen AGJ, Doeswijk-Voragen CHL, Gilbert HJ. 2001. The Pseudomonas cellulosa glycoside hydrolase family 51 arabinofuranosidase exhibits wide substrate specificity. Biochemical Journal 358: 607–614.
Katayama T, Sakuma A, Kimura T, Makimura Y, Hiratake J, Sakata K, Yamanoi T, Kumagai H, Yamamoto K. 2004. Molecular cloning and characterization of Bifidobacterium bifidum 1,2-α-L-fucosidase (AfcA), a novel inverting glycosidase (glycoside hydrolase family 95). Journal of Bacteriology 186: 4885–4893.
Larsbrink J, Rogers TE, Hemsworth GR, McKee LS, Tauzin AS, Spadiut O, Klinter S, Pudlo NA, Urs K, Koropatkin NM, et al. 2014. A discrete genetic locus confers xyloglucan metabolism in select human gut Bacteroidetes. Nature 506: 498–502.
Okuyama M, Mori H, Chiba S, Kimura A. 2004. Overexpression and characterization of two unknown proteins, YicI and YihQ, originated from Escherichia coli. Protein Expression and Purification 37: 170–179.
Schnorr K, Lange L, Lassen SF. 2000. Fungal Extracellular Fam35 Beta-Galactosidases. World Intellectual Property Organization, WO2001049878A1. URL: https://patentscope.wipo.int/search/en/detail.jsf?docId=WO2001049878.
Tryfona T, Sorieul M, Feijao C, Stott K, Rubtsov D V., Anders N, Dupree P. 2019. Development of an oligosaccharide library to characterise the structural variation in glucuronoarabinoxylan in the cell walls of vegetative tissues in grasses. Biotechnology for Biofuels 12: 109.
Tuomivaara ST, Yaoi K, O’Neill MA, York WS. 2015. Generation and structural validation of a library of diverse xyloglucan-derived oligosaccharides, including an update on xyloglucan nomenclature. Carbohydrate Research 402: 56–66.
